# Supplementary material for: Comprehensive genetic testing of Chinese SNHL patients and variants interpretation using ACMG guidelines and ethnically matched normal controls
Source: Eur J Hum Genet. 2019 Sep 20;28(2):231–43. doi: 10.1038/s41431-019-0510-6 (PMC6974605; doi:10.1038/s41431-019-0510-6)
Supplement: Supplementary file 2 — Table S5 [file 41431_2019_510_MOESM2_ESM.xlsx]

## Sheet: Sheet2
Ethinity	Age of onset	extent of hearing loss	Unilateral/Bilaterally	Malformation of inner ear	Non-syndromic/Syndromic	Family history	Medication-history	Surgical-intervention	Gene	Nucleotide changes	Amino acid changes
Han	Childhood	Severe-profound	Bilaterally	Morphological-normal	Non-syndromic-hearing-loss	Negative-family-history	Use-of-ototoxic-drugs	No-surgical-intervention	12SrRNA	m.1494C>T homoplasmy
Han	Childhood	Severe-profound	Bilaterally	Morphological-normal	Non-syndromic-hearing-loss	Negative-family-history	Use-of-ototoxic-drugs	No-surgical-intervention	12SrRNA	m.1555A>G homoplasmy
Han	Childhood	Severe-profound	Bilaterally	Morphological-normal	Non-syndromic-hearing-loss	Negative-family-history	Use-of-ototoxic-drugs	No-surgical-intervention	12SrRNA	m.1555A>G homoplasmy
Man	Childhood	Severe-profound	Bilaterally	Morphological-normal	Non-syndromic-hearing-loss	Negative-family-history	Use-of-ototoxic-drugs	No-surgical-intervention	12SrRNA	m.1555A>G homoplasmy
Han	Childhood	Severe-profound	Bilaterally	Morphological-normal	Non-syndromic-hearing-loss	Negative-family-history	Use-of-ototoxic-drugs	No-surgical-intervention	12SrRNA	m.1555A>G homoplasmy
Han	Congenital	Severe-profound	Bilaterally	Morphological-normal	Non-syndromic-hearing-loss	Negative-family-history	Medication-history-unknown	Cochlear-implantation	ADGRV1	NM_032119.3:c.[15505A>T];[3509A>G]	NP_115495.3:p.[Ile5169Phe];[Tyr1170Cys]
Han	Congenital	Severe-profound	Bilaterally	Morphological-normal	Non-syndromic-hearing-loss	Negative-family-history	Medication-history-unknown	Cochlear-implantation	CDH23	NM_022124.5:c.[7145G>A];[9082A>T]	NP_071407.4:p.[Arg2382Gln];[Ile3028Phe]
Han	Congenital	Severe-profound	Bilaterally	Morphological-normal	Non-syndromic-hearing-loss	Negative-family-history	Medication-history-unknown	Cochlear-implantation	CDH23	NM_022124.5:c.[995C>A];[6049G>A]	NP_071407.4:p.[Thr332Lys];[Gly2017Ser]
Han	Congenital	Severe-profound	Bilaterally	Morphological-normal	Non-syndromic-hearing-loss	Negative-family-history	Medication-history-unknown	Cochlear-implantation	CLDN14	NM_001146077.1:c.[314C>T];[694G>A]	NP_001139549.1:p.[Thr105Met];[Gly232Arg]
Han	Congenital	Mild-moderate	Bilaterally	Morphological-normal	Non-syndromic-hearing-loss	Negative-family-history	Medication-history-unknown	No-surgical-intervention	GJB2	NM_004004.5:c.[235delC];[235delC]	NP_003995.2:p.[Leu79Cysfs*3];[Leu79Cysfs*3]
Han	Congenital	Mild-moderate	Bilaterally	Morphological-normal	Non-syndromic-hearing-loss	Positive-family-history	Medication-history-unknown	No-surgical-intervention	GJB2	NM_004004.5:c.[235delC];[235delC]	NP_003995.2:p.[Leu79Cysfs*3];[Leu79Cysfs*3]
Han	Congenital	Mild-moderate	Bilaterally	Morphological-normal	Non-syndromic-hearing-loss	Positive-family-history	Medication-history-unknown	No-surgical-intervention	GJB2	NM_004004.5:c.[235delC];[235delC]	NP_003995.2:p.[Leu79Cysfs*3];[Leu79Cysfs*3]
Han	Childhood	Mild-moderate	Bilaterally	Morphological-normal	Non-syndromic-hearing-loss	Negative-family-history	Medication-history-unknown	No-surgical-intervention	GJB2	NM_004004.5:c.[235delC];[235delC]	NP_003995.2:p.[Leu79Cysfs*3];[Leu79Cysfs*3]
Han	Congenital	Mild-moderate	Bilaterally	Morphological-normal	Non-syndromic-hearing-loss	Negative-family-history	Medication-history-unknown	No-surgical-intervention	GJB2	NM_004004.5:c.[235delC];[235delC]	NP_003995.2:p.[Leu79Cysfs*3];[Leu79Cysfs*3]
Han	Congenital	Mild-moderate	Bilaterally	Morphological-normal	Non-syndromic-hearing-loss	Negative-family-history	Medication-history-unknown	No-surgical-intervention	GJB2	NM_004004.5:c.[235delC];[235delC]	NP_003995.2:p.[Leu79Cysfs*3];[Leu79Cysfs*3]
Han	Congenital	Severe-profound	Bilaterally	Morphological-normal	Non-syndromic-hearing-loss	Positive-family-history	Medication-history-unknown	No-surgical-intervention	GJB2	NM_004004.5:c.[235delC];[235delC]	NP_003995.2:p.[Leu79Cysfs*3];[Leu79Cysfs*3]
Han	Congenital	Severe-profound	Bilaterally	Morphological-normal	Non-syndromic-hearing-loss	Negative-family-history	Medication-history-unknown	No-surgical-intervention	GJB2	NM_004004.5:c.[235delC];[235delC]	NP_003995.2:p.[Leu79Cysfs*3];[Leu79Cysfs*3]
Han	Congenital	Severe-profound	Bilaterally	Morphological-normal	Non-syndromic-hearing-loss	Negative-family-history	Medication-history-unknown	No-surgical-intervention	GJB2	NM_004004.5:c.[235delC];[235delC]	NP_003995.2:p.[Leu79Cysfs*3];[Leu79Cysfs*3]
Han	Congenital	Severe-profound	Bilaterally	Morphological-normal	Non-syndromic-hearing-loss	Negative-family-history	Medication-history-unknown	No-surgical-intervention	GJB2	NM_004004.5:c.[235delC];[235delC]	NP_003995.2:p.[Leu79Cysfs*3];[Leu79Cysfs*3]
Han	Congenital	Severe-profound	Bilaterally	Morphological-normal	Non-syndromic-hearing-loss	Negative-family-history	Medication-history-unknown	No-surgical-intervention	GJB2	NM_004004.5:c.[235delC];[235delC]	NP_003995.2:p.[Leu79Cysfs*3];[Leu79Cysfs*3]
Man	Childhood	Severe-profound	Bilaterally	Morphological-normal	Non-syndromic-hearing-loss	Negative-family-history	Medication-history-unknown	No-surgical-intervention	GJB2	NM_004004.5:c.[235delC];[235delC]	NP_003995.2:p.[Leu79Cysfs*3];[Leu79Cysfs*3]
Han	Congenital	Severe-profound	Bilaterally	Morphological-normal	Non-syndromic-hearing-loss	Negative-family-history	Medication-history-unknown	Cochlear-implantation	GJB2	NM_004004.5:c.[235delC];[235delC]	NP_003995.2:p.[Leu79Cysfs*3];[Leu79Cysfs*3]
Han	Congenital	Severe-profound	Bilaterally	Morphological-normal	Non-syndromic-hearing-loss	Negative-family-history	Medication-history-unknown	Cochlear-implantation	GJB2	NM_004004.5:c.[235delC];[235delC]	NP_003995.2:p.[Leu79Cysfs*3];[Leu79Cysfs*3]
Han	Childhood	Severe-profound	Bilaterally	Morphological-normal	Non-syndromic-hearing-loss	Negative-family-history	Medication-history-unknown	No-surgical-intervention	GJB2	NM_004004.5:c.[235delC];[235delC]	NP_003995.2:p.[Leu79Cysfs*3];[Leu79Cysfs*3]
Han	Childhood	Severe-profound	Bilaterally	Morphological-normal	Non-syndromic-hearing-loss	Negative-family-history	Medication-history-unknown	No-surgical-intervention	GJB2	NM_004004.5:c.[235delC];[235delC]	NP_003995.2:p.[Leu79Cysfs*3];[Leu79Cysfs*3]
Han	Congenital	Severe-profound	Bilaterally	Morphological-normal	Non-syndromic-hearing-loss	Negative-family-history	Medication-history-unknown	No-surgical-intervention	GJB2	NM_004004.5:c.[235delC];[235delC]	NP_003995.2:p.[Leu79Cysfs*3];[Leu79Cysfs*3]
Han	Congenital	Severe-profound	Bilaterally	Morphological-normal	Non-syndromic-hearing-loss	Negative-family-history	Medication-history-unknown	Cochlear-implantation	GJB2	NM_004004.5:c.[235delC];[235delC]	NP_003995.2:p.[Leu79Cysfs*3];[Leu79Cysfs*3]
Han	Congenital	Severe-profound	Bilaterally	Morphological-normal	Non-syndromic-hearing-loss	Negative-family-history	Medication-history-unknown	No-surgical-intervention	GJB2	NM_004004.5:c.[235delC];[235delC]	NP_003995.2:p.[Leu79Cysfs*3];[Leu79Cysfs*3]
Han	Congenital	Severe-profound	Bilaterally	Morphological-normal	Non-syndromic-hearing-loss	Negative-family-history	Medication-history-unknown	No-surgical-intervention	GJB2	NM_004004.5:c.[235delC];[235delC]	NP_003995.2:p.[Leu79Cysfs*3];[Leu79Cysfs*3]
Han	Congenital	Severe-profound	Bilaterally	Morphological-normal	Non-syndromic-hearing-loss	Negative-family-history	Medication-history-unknown	No-surgical-intervention	GJB2	NM_004004.5:c.[235delC];[235delC]	NP_003995.2:p.[Leu79Cysfs*3];[Leu79Cysfs*3]
Han	Congenital	Severe-profound	Bilaterally	Morphological-normal	Non-syndromic-hearing-loss	Negative-family-history	Medication-history-unknown	No-surgical-intervention	GJB2	NM_004004.5:c.[235delC];[235delC]	NP_003995.2:p.[Leu79Cysfs*3];[Leu79Cysfs*3]
Han	Congenital	Severe-profound	Bilaterally	Morphological-normal	Non-syndromic-hearing-loss	Negative-family-history	Medication-history-unknown	No-surgical-intervention	GJB2	NM_004004.5:c.[235delC];[235delC]	NP_003995.2:p.[Leu79Cysfs*3];[Leu79Cysfs*3]
Han	Congenital	Severe-profound	Bilaterally	Morphological-normal	Non-syndromic-hearing-loss	Negative-family-history	Medication-history-unknown	No-surgical-intervention	GJB2	NM_004004.5:c.[235delC];[235delC]	NP_003995.2:p.[Leu79Cysfs*3];[Leu79Cysfs*3]
Han	Congenital	Severe-profound	Bilaterally	Morphological-normal	Non-syndromic-hearing-loss	Negative-family-history	Medication-history-unknown	No-surgical-intervention	GJB2	NM_004004.5:c.[235delC];[235delC]	NP_003995.2:p.[Leu79Cysfs*3];[Leu79Cysfs*3]
Han	Congenital	Severe-profound	Bilaterally	Morphological-normal	Non-syndromic-hearing-loss	Negative-family-history	Medication-history-unknown	Cochlear-implantation	GJB2	NM_004004.5:c.[235delC];[235delC]	NP_003995.2:p.[Leu79Cysfs*3];[Leu79Cysfs*3]
Han	Congenital	Severe-profound	Bilaterally	Morphological-normal	Non-syndromic-hearing-loss	Negative-family-history	Medication-history-unknown	Cochlear-implantation	GJB2	NM_004004.5:c.[235delC];[235delC]	NP_003995.2:p.[Leu79Cysfs*3];[Leu79Cysfs*3]
Han	Childhood	Severe-profound	Bilaterally	Morphological-normal	Non-syndromic-hearing-loss	Negative-family-history	Medication-history-unknown	No-surgical-intervention	GJB2	NM_004004.5:c.[235delC];[235delC]	NP_003995.2:p.[Leu79Cysfs*3];[Leu79Cysfs*3]
Han	Congenital	Severe-profound	Bilaterally	Morphological-normal	Non-syndromic-hearing-loss	Negative-family-history	Medication-history-unknown	Cochlear-implantation	GJB2	NM_004004.5:c.[235delC];[235delC]	NP_003995.2:p.[Leu79Cysfs*3];[Leu79Cysfs*3]
Han	Childhood	Severe-profound	Bilaterally	Morphological-normal	Non-syndromic-hearing-loss	Negative-family-history	Medication-history-unknown	No-surgical-intervention	GJB2	NM_004004.5:c.[235delC];[235delC]	NP_003995.2:p.[Leu79Cysfs*3];[Leu79Cysfs*3]
Han	Congenital	Severe-profound	Bilaterally	Morphological-normal	Non-syndromic-hearing-loss	Negative-family-history	Medication-history-unknown	No-surgical-intervention	GJB2	NM_004004.5:c.[235delC];[235delC]	NP_003995.2:p.[Leu79Cysfs*3];[Leu79Cysfs*3]
Han	Congenital	Severe-profound	Bilaterally	Morphological-normal	Non-syndromic-hearing-loss	Negative-family-history	Medication-history-unknown	No-surgical-intervention	GJB2	NM_004004.5:c.[235delC];[235delC]	NP_003995.2:p.[Leu79Cysfs*3];[Leu79Cysfs*3]
Han	Congenital	Severe-profound	Bilaterally	Morphological-normal	Non-syndromic-hearing-loss	Negative-family-history	Medication-history-unknown	No-surgical-intervention	GJB2	NM_004004.5:c.[235delC];[235delC]	NP_003995.2:p.[Leu79Cysfs*3];[Leu79Cysfs*3]
Han	Congenital	Severe-profound	Bilaterally	Morphological-normal	Non-syndromic-hearing-loss	Negative-family-history	Medication-history-unknown	No-surgical-intervention	GJB2	NM_004004.5:c.[235delC];[235delC]	NP_003995.2:p.[Leu79Cysfs*3];[Leu79Cysfs*3]
Han	Congenital	Severe-profound	Bilaterally	Morphological-normal	Non-syndromic-hearing-loss	Negative-family-history	Medication-history-unknown	No-surgical-intervention	GJB2	NM_004004.5:c.[235delC];[235delC]	NP_003995.2:p.[Leu79Cysfs*3];[Leu79Cysfs*3]
Han	Congenital	Severe-profound	Bilaterally	Morphological-normal	Non-syndromic-hearing-loss	Negative-family-history	Medication-history-unknown	No-surgical-intervention	GJB2	NM_004004.5:c.[235delC];[235delC]	NP_003995.2:p.[Leu79Cysfs*3];[Leu79Cysfs*3]
Han	Congenital	Severe-profound	Bilaterally	Morphological-normal	Non-syndromic-hearing-loss	Negative-family-history	Medication-history-unknown	Cochlear-implantation	GJB2	NM_004004.5:c.[235delC];[235delC]	NP_003995.2:p.[Leu79Cysfs*3];[Leu79Cysfs*3]
Man	Childhood	Severe-profound	Bilaterally	Morphological-normal	Non-syndromic-hearing-loss	Positive-family-history	Medication-history-unknown	No-surgical-intervention	GJB2	NM_004004.5:c.[235delC];[235delC]	NP_003995.2:p.[Leu79Cysfs*3];[Leu79Cysfs*3]
Man	Congenital	Severe-profound	Bilaterally	Morphological-normal	Non-syndromic-hearing-loss	Negative-family-history	Medication-history-unknown	Cochlear-implantation	GJB2	NM_004004.5:c.[235delC];[235delC]	NP_003995.2:p.[Leu79Cysfs*3];[Leu79Cysfs*3]
Han	Congenital	Severe-profound	Bilaterally	Morphological-normal	Non-syndromic-hearing-loss	Negative-family-history	Medication-history-unknown	Cochlear-implantation	GJB2	NM_004004.5:c.[235delC];[235delC]	NP_003995.2:p.[Leu79Cysfs*3];[Leu79Cysfs*3]
Han	Childhood	Severe-profound	Bilaterally	Morphological-normal	Non-syndromic-hearing-loss	Negative-family-history	Medication-history-unknown	No-surgical-intervention	GJB2	NM_004004.5:c.[235delC];[235delC]	NP_003995.2:p.[Leu79Cysfs*3];[Leu79Cysfs*3]
Han	Congenital	Severe-profound	Bilaterally	Morphological-normal	Non-syndromic-hearing-loss	Negative-family-history	Medication-history-unknown	Cochlear-implantation	GJB2	NM_004004.5:c.[235delC];[235delC]	NP_003995.2:p.[Leu79Cysfs*3];[Leu79Cysfs*3]
Han	Congenital	Severe-profound	Bilaterally	Morphological-normal	Non-syndromic-hearing-loss	Negative-family-history	Medication-history-unknown	Cochlear-implantation	GJB2	NM_004004.5:c.[235delC];[235delC]	NP_003995.2:p.[Leu79Cysfs*3];[Leu79Cysfs*3]
Han	Congenital	Severe-profound	Bilaterally	Morphological-normal	Non-syndromic-hearing-loss	Negative-family-history	Medication-history-unknown	No-surgical-intervention	GJB2	NM_004004.5:c.[235delC];[235delC]	NP_003995.2:p.[Leu79Cysfs*3];[Leu79Cysfs*3]
Han	Congenital	Severe-profound	Bilaterally	Morphological-normal	Non-syndromic-hearing-loss	Negative-family-history	Medication-history-unknown	Cochlear-implantation	GJB2	NM_004004.5:c.[235delC];[235delC]	NP_003995.2:p.[Leu79Cysfs*3];[Leu79Cysfs*3]
Han	Congenital	Severe-profound	Bilaterally	Morphological-normal	Non-syndromic-hearing-loss	Negative-family-history	Medication-history-unknown	No-surgical-intervention	GJB2	NM_004004.5:c.[235delC];[235delC]	NP_003995.2:p.[Leu79Cysfs*3];[Leu79Cysfs*3]
Han	Ambiguous	Without-audiogram	Bilaterally	Morphological-normal	Non-syndromic-hearing-loss	Family-history-ambiguous	Medication-history-unknown	No-surgical-intervention	GJB2	NM_004004.5:c.[235delC];[235delC]	NP_003995.2:p.[Leu79Cysfs*3];[Leu79Cysfs*3]
Han	Congenital	Severe-profound	Bilaterally	Morphological-normal	Non-syndromic-hearing-loss	Negative-family-history	Medication-history-unknown	No-surgical-intervention	GJB2	NM_004004.5:c.[235delC];[235delC]	NP_003995.2:p.[Leu79Cysfs*3];[Leu79Cysfs*3]
Han	Congenital	Severe-profound	Bilaterally	Morphological-normal	Non-syndromic-hearing-loss	Negative-family-history	Medication-history-unknown	Cochlear-implantation	GJB2	NM_004004.5:c.[235delC];[235delC]	NP_003995.2:p.[Leu79Cysfs*3];[Leu79Cysfs*3]
Han	Congenital	Severe-profound	Bilaterally	Morphological-normal	Non-syndromic-hearing-loss	Negative-family-history	Medication-history-unknown	Cochlear-implantation	GJB2	NM_004004.5:c.[235delC];[235delC]	NP_003995.2:p.[Leu79Cysfs*3];[Leu79Cysfs*3]
Han	Congenital	Severe-profound	Bilaterally	Morphological-normal	Non-syndromic-hearing-loss	Negative-family-history	Medication-history-unknown	No-surgical-intervention	GJB2	NM_004004.5:c.[235delC];[235delC]	NP_003995.2:p.[Leu79Cysfs*3];[Leu79Cysfs*3]
Han	Congenital	Severe-profound	Bilaterally	Morphological-normal	Non-syndromic-hearing-loss	Negative-family-history	Medication-history-unknown	Cochlear-implantation	GJB2	NM_004004.5:c.[235delC];[235delC]	NP_003995.2:p.[Leu79Cysfs*3];[Leu79Cysfs*3]
Han	Congenital	Severe-profound	Bilaterally	Morphological-normal	Non-syndromic-hearing-loss	Negative-family-history	Medication-history-unknown	Cochlear-implantation	GJB2	NM_004004.5:c.[235delC];[235delC]	NP_003995.2:p.[Leu79Cysfs*3];[Leu79Cysfs*3]
Han	Congenital	Severe-profound	Bilaterally	Morphological-normal	Non-syndromic-hearing-loss	Negative-family-history	Medication-history-unknown	Cochlear-implantation	GJB2	NM_004004.5:c.[235delC];[235delC]	NP_003995.2:p.[Leu79Cysfs*3];[Leu79Cysfs*3]
Han	Congenital	Severe-profound	Bilaterally	Morphological-normal	Non-syndromic-hearing-loss	Negative-family-history	Medication-history-unknown	Cochlear-implantation	GJB2	NM_004004.5:c.[299del AT];[299del AT]	NP_003995.2:p.[His100Argfs*14];[His100Argfs*14]
Han	Congenital	Severe-profound	Bilaterally	Morphological-normal	Non-syndromic-hearing-loss	Negative-family-history	Medication-history-unknown	No-surgical-intervention	GJB2	NM_004004.5:c.[299del AT];[299del AT]	NP_003995.2:p.[His100Argfs*14];[His100Argfs*14]
Han	Congenital	Severe-profound	Bilaterally	Morphological-normal	Non-syndromic-hearing-loss	Negative-family-history	Medication-history-unknown	Cochlear-implantation	GJB2	NM_004004.5:c.[299del AT];[299del AT]	NP_003995.2:p.[His100Argfs*14];[His100Argfs*14]
Han	Congenital	Severe-profound	Bilaterally	Morphological-normal	Non-syndromic-hearing-loss	Positive-family-history	Medication-history-unknown	No-surgical-intervention	GJB2	NM_004004.5:c.[299del AT];[299del AT]	NP_003995.2:p.[His100Argfs*14];[His100Argfs*14]
Han	Congenital	Severe-profound	Bilaterally	Morphological-normal	Non-syndromic-hearing-loss	Negative-family-history	Medication-history-unknown	Cochlear-implantation	GJB2	NM_004004.5:c.[176del16bp];[176del16bp]	NP_003995.2:p.[Gly59Alafs*18];[Gly59Alafs*18]
Han	Congenital	Severe-profound	Bilaterally	Morphological-normal	Non-syndromic-hearing-loss	Negative-family-history	Medication-history-unknown	No-surgical-intervention	GJB2	NM_004004.5:c.[235delC];[299delAT]	NP_003995.2:p.[Leu79Cysfs*3];[His100Argfs*14]
Han	Congenital	Severe-profound	Bilaterally	Morphological-normal	Non-syndromic-hearing-loss	Negative-family-history	Medication-history-unknown	No-surgical-intervention	GJB2	NM_004004.5:c.[235delC];[299delAT]	NP_003995.2:p.[Leu79Cysfs*3];[His100Argfs*14]
Han	Congenital	Severe-profound	Bilaterally	Morphological-normal	Non-syndromic-hearing-loss	Negative-family-history	Medication-history-unknown	Cochlear-implantation	GJB2	NM_004004.5:c.[235delC];[299delAT]	NP_003995.2:p.[Leu79Cysfs*3];[His100Argfs*14]
Han	Congenital	Severe-profound	Bilaterally	Morphological-normal	Non-syndromic-hearing-loss	Negative-family-history	Medication-history-unknown	No-surgical-intervention	GJB2	NM_004004.5:c.[235delC];[299delAT]	NP_003995.2:p.[Leu79Cysfs*3];[His100Argfs*14]
Han	Congenital	Severe-profound	Bilaterally	Morphological-normal	Non-syndromic-hearing-loss	Negative-family-history	Medication-history-unknown	No-surgical-intervention	GJB2	NM_004004.5:c.[235delC];[299delAT]	NP_003995.2:p.[Leu79Cysfs*3];[His100Argfs*14]
Han	Congenital	Severe-profound	Bilaterally	Morphological-normal	Non-syndromic-hearing-loss	Negative-family-history	Medication-history-unknown	No-surgical-intervention	GJB2	NM_004004.5:c.[235delC];[299delAT]	NP_003995.2:p.[Leu79Cysfs*3];[His100Argfs*14]
Han	Congenital	Severe-profound	Bilaterally	Morphological-normal	Non-syndromic-hearing-loss	Negative-family-history	Medication-history-unknown	Cochlear-implantation	GJB2	NM_004004.5:c.[235delC];[299delAT]	NP_003995.2:p.[Leu79Cysfs*3];[His100Argfs*14]
Han	Congenital	Severe-profound	Bilaterally	Morphological-normal	Non-syndromic-hearing-loss	Negative-family-history	Medication-history-unknown	No-surgical-intervention	GJB2	NM_004004.5:c.[235delC];[299delAT]	NP_003995.2:p.[Leu79Cysfs*3];[His100Argfs*14]
Han	Congenital	Severe-profound	Bilaterally	Morphological-normal	Non-syndromic-hearing-loss	Negative-family-history	Medication-history-unknown	Cochlear-implantation	GJB2	NM_004004.5:c.[235delC];[299delAT]	NP_003995.2:p.[Leu79Cysfs*3];[His100Argfs*14]
Han	Childhood	Severe-profound	Bilaterally	Morphological-normal	Non-syndromic-hearing-loss	Negative-family-history	Medication-history-unknown	No-surgical-intervention	GJB2	NM_004004.5:c.[235delC];[299delAT]	NP_003995.2:p.[Leu79Cysfs*3];[His100Argfs*14]
Han	Congenital	Severe-profound	Bilaterally	Morphological-normal	Non-syndromic-hearing-loss	Negative-family-history	Medication-history-unknown	No-surgical-intervention	GJB2	NM_004004.5:c.[235delC];[299delAT]	NP_003995.2:p.[Leu79Cysfs*3];[His100Argfs*14]
Han	Congenital	Severe-profound	Bilaterally	Morphological-normal	Non-syndromic-hearing-loss	Negative-family-history	Medication-history-unknown	Cochlear-implantation	GJB2	NM_004004.5:c.[235delC];[299delAT]	NP_003995.2:p.[Leu79Cysfs*3];[His100Argfs*14]
Han	Congenital	Severe-profound	Bilaterally	Morphological-normal	Non-syndromic-hearing-loss	Negative-family-history	Medication-history-unknown	Cochlear-implantation	GJB2	NM_004004.5:c.[235delC];[299delAT]	NP_003995.2:p.[Leu79Cysfs*3];[His100Argfs*14]
Han	Congenital	Severe-profound	Bilaterally	Morphological-normal	Non-syndromic-hearing-loss	Negative-family-history	Medication-history-unknown	Cochlear-implantation	GJB2	NM_004004.5:c.[235delC];[299delAT]	NP_003995.2:p.[Leu79Cysfs*3];[His100Argfs*14]
Han	Congenital	Severe-profound	Bilaterally	Morphological-normal	Non-syndromic-hearing-loss	Negative-family-history	Medication-history-unknown	No-surgical-intervention	GJB2	NM_004004.5:c.[235delC];[299delAT]	NP_003995.2:p.[Leu79Cysfs*3];[His100Argfs*14]
Han	Congenital	Severe-profound	Bilaterally	Morphological-normal	Non-syndromic-hearing-loss	Negative-family-history	Medication-history-unknown	No-surgical-intervention	GJB2	NM_004004.5:c.[235delC];[299delAT]	NP_003995.2:p.[Leu79Cysfs*3];[His100Argfs*14]
Han	Congenital	Severe-profound	Bilaterally	Morphological-normal	Non-syndromic-hearing-loss	Negative-family-history	Medication-history-unknown	Cochlear-implantation	GJB2	NM_004004.5:c.[235delC];[299delAT]	NP_003995.2:p.[Leu79Cysfs*3];[His100Argfs*14]
Han	Congenital	Severe-profound	Bilaterally	Morphological-normal	Non-syndromic-hearing-loss	Negative-family-history	Medication-history-unknown	No-surgical-intervention	GJB2	NM_004004.5:c.[235delC];[299delAT]	NP_003995.2:p.[Leu79Cysfs*3];[His100Argfs*14]
Han	Congenital	Severe-profound	Bilaterally	Morphological-normal	Non-syndromic-hearing-loss	Negative-family-history	Medication-history-unknown	No-surgical-intervention	GJB2	NM_004004.5:c.[176del16bp];[235delC]	NP_003995.2:p.[Gly59Alafs*18];[Leu79Cysfs*3]
Han	Congenital	Severe-profound	Bilaterally	Morphological-normal	Non-syndromic-hearing-loss	Negative-family-history	Medication-history-unknown	No-surgical-intervention	GJB2	NM_004004.5:c.[176del16bp];[235delC]	NP_003995.2:p.[Gly59Alafs*18];[Leu79Cysfs*3]
Han	Childhood	Severe-profound	Bilaterally	Morphological-normal	Non-syndromic-hearing-loss	Negative-family-history	Medication-history-unknown	No-surgical-intervention	GJB2	NM_004004.5:c.[176del16bp];[235delC]	NP_003995.2:p.[Gly59Alafs*18];[Leu79Cysfs*3]
Han	Congenital	Severe-profound	Bilaterally	Morphological-normal	Non-syndromic-hearing-loss	Negative-family-history	Medication-history-unknown	No-surgical-intervention	GJB2	NM_004004.5:c.[176del16bp];[235delC]	NP_003995.2:p.[Gly59Alafs*18];[Leu79Cysfs*3]
Han	Childhood	Severe-profound	Bilaterally	Morphological-normal	Non-syndromic-hearing-loss	Negative-family-history	Medication-history-unknown	No-surgical-intervention	GJB2	NM_004004.5:c.[176del16bp];[235delC]	NP_003995.2:p.[Gly59Alafs*18];[Leu79Cysfs*3]
Han	Congenital	Severe-profound	Bilaterally	Morphological-normal	Non-syndromic-hearing-loss	Negative-family-history	Medication-history-unknown	No-surgical-intervention	GJB2	NM_004004.5:c.[235delC];[508_511insAACG]	NP_003995.2:p.[Leu79Cysfs*3];[Ala171Glufs*40]
Han	Childhood	Severe-profound	Bilaterally	Morphological-normal	Non-syndromic-hearing-loss	Negative-family-history	Medication-history-unknown	No-surgical-intervention	GJB2	NM_004004.5:c.[235delC];[508_511insAACG]	NP_003995.2:p.[Leu79Cysfs*3];[Ala171Glufs*40]
Han	Congenital	Severe-profound	Bilaterally	Morphological-normal	Non-syndromic-hearing-loss	Negative-family-history	Medication-history-unknown	No-surgical-intervention	GJB2	NM_004004.5:c.[235delC];[508_511insAACG]	NP_003995.2:p.[Leu79Cysfs*3];[Ala171Glufs*40]
Han	Congenital	Severe-profound	Bilaterally	Morphological-normal	Non-syndromic-hearing-loss	Negative-family-history	Medication-history-unknown	No-surgical-intervention	GJB2	NM_004004.5:c.[235delC];[257C>G]	NP_003995.2:p.[Leu79Cysfs*3];[Thr86Arg]
Han	Congenital	Severe-profound	Bilaterally	Morphological-normal	Non-syndromic-hearing-loss	Negative-family-history	Medication-history-unknown	Cochlear-implantation	GJB2	NM_004004.5:c.[235delC];[257C>G]	NP_003995.2:p.[Leu79Cysfs*3];[Thr86Arg]
Han	Congenital	Severe-profound	Bilaterally	Morphological-normal	Non-syndromic-hearing-loss	Negative-family-history	Medication-history-unknown	Cochlear-implantation	GJB2	NM_004004.5:c.[257C>G];[299delAT]	NP_003995.2:p.[Thr86Arg];[His100Argfs*14]
Han	Congenital	Severe-profound	Bilaterally	Morphological-normal	Non-syndromic-hearing-loss	Negative-family-history	Medication-history-unknown	Cochlear-implantation	GJB2	NM_004004.5:c.[35insG];[439G>A]	NP_003995.2:p.[Val13Cysfs*35];[Glu147Lys]
Han	Congenital	Severe-profound	Bilaterally	Morphological-normal	Non-syndromic-hearing-loss	Negative-family-history	Medication-history-unknown	Cochlear-implantation	GJB2	NM_004004.5:c.[235delC];[427C>T]	NP_003995.2:p.[Leu79Cysfs*3];[Arg143Trp]
Han	Congenital	Mild-moderate	Bilaterally	Morphological-normal	Non-syndromic-hearing-loss	Negative-family-history	Medication-history-unknown	No-surgical-intervention	GJB2	NM_004004.5:c.[109G>A];[427C>T]	NP_003995.2:p.[Leu79Cysfs*3];[Arg143Trp]
Han	Congenital	Severe-profound	Bilaterally	Morphological-normal	Non-syndromic-hearing-loss	Negative-family-history	Medication-history-unknown	Cochlear-implantation	GJB2	NM_004004.5:c.[235delC];[-23+1G>A]	NP_003995.2:p.[Leu79Cysfs*3];splicing site
Han	Congenital	Severe-profound	Bilaterally	Morphological-normal	Non-syndromic-hearing-loss	Negative-family-history	Medication-history-unknown	Cochlear-implantation	GJB2	NM_004004.5:c.[235delC];[308_310delAGA]	NP_003995.2:p.[Leu79Cysfs*3];[Lys103del]
Han	Childhood	Severe-profound	Bilaterally	Morphological-normal	Non-syndromic-hearing-loss	Negative-family-history	Medication-history-unknown	No-surgical-intervention	GJB2	NM_004004.5:c.[35insG];[235delC]	NP_003995.2:p.[Val13Cysfs*35];[Leu79Cysfs*3]
Han	Congenital	Severe-profound	Bilaterally	Morphological-normal	Non-syndromic-hearing-loss	Negative-family-history	Medication-history-unknown	No-surgical-intervention	GJB2	NM_004004.5:c.[35delG];[235delC]	NP_003995.2:p.[Gly12Valfs*2];[Leu79Cysfs*3]
Han	Childhood	Severe-profound	Bilaterally	Morphological-normal	Non-syndromic-hearing-loss	Negative-family-history	Medication-history-unknown	No-surgical-intervention	GJB2	NM_004004.5:c.[235delC];[605ins46]	NP_003995.2:p.[Leu79Cysfs*3];[Cys202*]
Han	Childhood	Mild-moderate	Bilaterally	Morphological-normal	Non-syndromic-hearing-loss	Positive-family-history	Medication-history-unknown	No-surgical-intervention	GJB2	NM_004004.5:c.[109G>A];[235delC]	NP_003995.2:p.[Val37Ile];[Leu79Cysfs*3]
Han	Childhood	Mild-moderate	Bilaterally	Morphological-normal	Non-syndromic-hearing-loss	Positive-family-history	Medication-history-unknown	No-surgical-intervention	GJB2	NM_004004.5:c.[109G>A];[235delC]	NP_003995.2:p.[Val37Ile];[Leu79Cysfs*3]
Han	Childhood	Mild-moderate	Bilaterally	Morphological-normal	Non-syndromic-hearing-loss	Negative-family-history	Medication-history-unknown	No-surgical-intervention	GJB2	NM_004004.5:c.[109G>A];[235delC]	NP_003995.2:p.[Val37Ile];[Leu79Cysfs*3]
Han	Congenital	Severe-profound	Bilaterally	Morphological-normal	Non-syndromic-hearing-loss	Negative-family-history	Medication-history-unknown	No-surgical-intervention	GJB2	NM_004004.5:c.[109G>A];[299delAT]	NP_003995.2:p.[Val37Ile];[His100Argfs*14]
Han	Congenital	Severe-profound	Bilaterally	Morphological-normal	Non-syndromic-hearing-loss	Negative-family-history	Medication-history-unknown	Cochlear-implantation	KCNQ1	NM_000218.2:c.[533G>A];[533G>A]	NP_000209.2:p.Trp178*];[Trp178*]
Han	Adult	Severe-profound	Bilaterally	Morphological-normal	Non-syndromic-hearing-loss	Negative-family-history	Medication-history-unknown	No-surgical-intervention	KCNQ4	NM_004700.3:c.[573G>A]	NP_004691.2:p.[Gly192Asp]
Han	Ambiguous	Severe-profound	Bilaterally	Morphological-normal	Non-syndromic-hearing-loss	Negative-family-history	Medication-history-unknown	Cochlear-implantation	KCNQ4	NM_004700.3:c.[1428T>C]	NP_004691.2:p.[Met477Thr]
Han	Childhood	Severe-profound	Bilaterally	Morphological-normal	Syndromic-hearing-loss	Negative-family-history	Medication-history-unknown	No-surgical-intervention	MITF	NG_011631.1(NM_000248.3):c.[710+1G>A]	splicing site
Han	Congenital	Severe-profound	Bilaterally	Morphological-normal	Non-syndromic-hearing-loss	Negative-family-history	Medication-history-unknown	Cochlear-implantation	MYO15A	NM_016239.3:c.[8791delT];[6611G>A]	NP_057323.3:p.[Trp2931Glyfs*103];[Arg2204His]
Han	Childhood	Severe-profound	Bilaterally	Morphological-normal	Non-syndromic-hearing-loss	Negative-family-history	Medication-history-unknown	No-surgical-intervention	MYO15A	NM_016239.3:c.[5023T>C];[8091+1G>A]	NP_057323.3:p.[Phe1675Leu];splicing site
Han	Congenital	Severe-profound	Bilaterally	Morphological-normal	Non-syndromic-hearing-loss	Negative-family-history	Medication-history-unknown	No-surgical-intervention	MYO15A	NM_016239.3:c.[8033_8046delATCCCAACTTCTAC];[9690+1G>A]	NP_057323.3:p.[Asn2678Argfs*29];splicing site
Han	Congenital	Severe-profound	Bilaterally	Morphological-normal	Non-syndromic-hearing-loss	Negative-family-history	Medication-history-unknown	Cochlear-implantation	MYO15A	NM_016239.3:c.[9572G>A];[6610C>T]	NP_057323.3:p.[Arg3191His];[Arg2204Cys]
Hui	Congenital	Severe-profound	Bilaterally	Morphological-normal	Non-syndromic-hearing-loss	Negative-family-history	Medication-history-unknown	No-surgical-intervention	MYO1F	NM_012335.3 :c.[2201G>A];[373G>T]	NP_036467.2 :p.[Arg734Gln];[Gly125Cys]
Han	Congenital	Severe-profound	Bilaterally	Morphological-normal	Non-syndromic-hearing-loss	Negative-family-history	Medication-history-unknown	No-surgical-intervention	MYO1F	NM_012335.3 :c.[2276G>A];[941T>C]	NP_036467.2 :p.[Arg759Gln];[Ile314Thr]
Han	Congenital	Severe-profound	Bilaterally	Morphological-normal	Non-syndromic-hearing-loss	Negative-family-history	Medication-history-unknown	Cochlear-implantation	MYO1F	NM_012335.3 :c.[3163G>A];[2129T>A]	NP_036467.2 :p.[Val1055Met];[Val710Glu]
Han	Congenital	Severe-profound	Bilaterally	Morphological-normal	Non-syndromic-hearing-loss	Negative-family-history	Medication-history-unknown	No-surgical-intervention	MYO6	NM_004999.3:c.[2840G>A]	NP_004990.3:p.[Arg947Gln]
Han	Congenital	Severe-profound	Bilaterally	Morphological-normal	Non-syndromic-hearing-loss	Negative-family-history	Medication-history-unknown	No-surgical-intervention	MYO7A	NM_000260.3:c.[1258A>T];[1258A>T]	NP_000251.3:p.[Lys420*];[Lys420*]
Man	Congenital	Severe-profound	Bilaterally	Morphological-normal	Non-syndromic-hearing-loss	Negative-family-history	Medication-history-unknown	Cochlear-implantation	MYO7A	NM_000260.3:c.[3576G>A];[390_391insC]	NP_000251.3:p.[Trp1192*];[His133Profs*7]
Man	Congenital	Severe-profound	Bilaterally	Morphological-normal	Non-syndromic-hearing-loss	Negative-family-history	Medication-history-unknown	No-surgical-intervention	MYO7A	NM_000260.3:c.[5287G>A];[5733_5735delCTT]	NP_000251.3:p.[Glu1763Lys];[Phe1914del]
Han	Congenital	Severe-profound	Bilaterally	Morphological-normal	Non-syndromic-hearing-loss	Negative-family-history	Medication-history-unknown	Cochlear-implantation	OTOA	NM_144672.4:c.[35T>G];[1736T>G]	NP_653273.3:p.[Leu12Arg];[Met579Arg]
Han	Congenital	Severe-profound	Bilaterally	Morphological-normal	Non-syndromic-hearing-loss	Negative-family-history	Medication-history-unknown	Cochlear-implantation	OTOF	NM_194248.2:c.[4994T>C];[2797G>C]	NP_919224.1:p.[Leu1665Pro];[Glu933Gln]
Han	Congenital	Severe-profound	Bilaterally	Morphological-normal	Syndromic-hearing-loss	Negative-family-history	Medication-history-unknown	No-surgical-intervention	PAX3	NM_181457.3:c.[811C>T]	NP_852123.1:p.[Arg271Cys]
Han	Congenital	Severe-profound	Bilaterally	Morphological-normal	Non-syndromic-hearing-loss	Negative-family-history	Medication-history-unknown	No-surgical-intervention	PDZD7	NM_001195263.1:c.[2368_2377delAAGTCTCCAG];[1207delC]	NP_001182192.1:p.[Lys790Valfs*15];[His403Ilefs*36]
Han	Congenital	Severe-profound	Bilaterally	Other-inner-ear-malformation	Non-syndromic-hearing-loss	Negative-family-history	Medication-history-unknown	No-surgical-intervention	POU3F4	NM_000307.4:c.[170G>A];[170G>A]	NP_000298.3:p.[Trp57*];[Trp57*]
Han	Congenital	Severe-profound	Bilaterally	Other-inner-ear-malformation	Non-syndromic-hearing-loss	Negative-family-history	Medication-history-unknown	No-surgical-intervention	POU3F4	NM_000307.4:c.[985C>G];[985C>G]	NP_000298.3:p.[Arg329Gly];[Arg329Gly
Han	Childhood	Severe-profound	Bilaterally	Other-inner-ear-malformation	Non-syndromic-hearing-loss	Negative-family-history	Medication-history-unknown	No-surgical-intervention	POU3F4	NM_000307.4:c.[700A>T];[700A>T]	NP_000298.3:p.[Arg234Trp];[Arg234Trp]
Han	Congenital	Mild-moderate	Bilaterally	？	？	Family-history-ambiguous	Medication-history-unknown	No-surgical-intervention	SLC26A4	NM_000441.1: c.[919-2A>G];[919-2A>G]	NP_000432.1:splicing site/splicing site
Han	Childhood	Severe-profound	Bilaterally	EVA	Non-syndromic-hearing-loss	Negative-family-history	Medication-history-unknown	Cochlear-implantation	SLC26A4	NM_000441.1: c.[919-2A>G];[919-2A>G]	NP_000432.1:splicing site/splicing site
Han	Congenital	Severe-profound	Bilaterally	EVA	Non-syndromic-hearing-loss	Negative-family-history	Medication-history-unknown	Cochlear-implantation	SLC26A4	NM_000441.1: c.[919-2A>G];[919-2A>G]	NP_000432.1:splicing site/splicing site
Han	Congenital	Mild-moderate	Bilaterally	EVA	Non-syndromic-hearing-loss	Negative-family-history	Medication-history-unknown	No-surgical-intervention	SLC26A4	NM_000441.1: c.[919-2A>G];[919-2A>G]	NP_000432.1:splicing site/splicing site
Han	Childhood	Severe-profound	Bilaterally	EVA	Non-syndromic-hearing-loss	Negative-family-history	Medication-history-unknown	Cochlear-implantation	SLC26A4	NM_000441.1: c.[919-2A>G];[919-2A>G]	NP_000432.1:splicing site/splicing site
Han	Congenital	Severe-profound	Bilaterally	EVA	Non-syndromic-hearing-loss	Negative-family-history	Medication-history-unknown	No-surgical-intervention	SLC26A4	NM_000441.1: c.[919-2A>G];[919-2A>G]	NP_000432.1:splicing site/splicing site
Han	Childhood	Severe-profound	Bilaterally	EVA	Non-syndromic-hearing-loss	Negative-family-history	Medication-history-unknown	No-surgical-intervention	SLC26A4	NM_000441.1: c.[919-2A>G];[919-2A>G]	NP_000432.1:splicing site/splicing site
Han	Congenital	Severe-profound	Bilaterally	EVA	Non-syndromic-hearing-loss	Negative-family-history	Medication-history-unknown	No-surgical-intervention	SLC26A4	NM_000441.1: c.[919-2A>G];[919-2A>G]	NP_000432.1:splicing site/splicing site
Han	Congenital	Severe-profound	Bilaterally	EVA	Non-syndromic-hearing-loss	Negative-family-history	Medication-history-unknown	No-surgical-intervention	SLC26A4	NM_000441.1: c.[919-2A>G];[919-2A>G]	NP_000432.1:splicing site/splicing site
Han	Congenital	Mild-moderate	Bilaterally	EVA	Non-syndromic-hearing-loss	Negative-family-history	Medication-history-unknown	No-surgical-intervention	SLC26A4	NM_000441.1: c.[919-2A>G];[919-2A>G]	NP_000432.1:splicing site/splicing site
Han	Congenital	Severe-profound	Bilaterally	EVA	Non-syndromic-hearing-loss	Negative-family-history	Medication-history-unknown	No-surgical-intervention	SLC26A4	NM_000441.1: c.[919-2A>G];[919-2A>G]	NP_000432.1:splicing site/splicing site
Han	Childhood	Severe-profound	Bilaterally	EVA	Non-syndromic-hearing-loss	Negative-family-history	Medication-history-unknown	No-surgical-intervention	SLC26A4	NM_000441.1: c.[919-2A>G];[919-2A>G]	NP_000432.1:splicing site/splicing site
Han	Childhood	Severe-profound	Bilaterally	EVA	Non-syndromic-hearing-loss	Negative-family-history	Medication-history-unknown	Cochlear-implantation	SLC26A4	NM_000441.1: c.[919-2A>G];[919-2A>G]	NP_000432.1:splicing site/splicing site
Han	Congenital	Severe-profound	Bilaterally	EVA	Non-syndromic-hearing-loss	Negative-family-history	Medication-history-unknown	Cochlear-implantation	SLC26A4	NM_000441.1: c.[919-2A>G];[919-2A>G]	NP_000432.1:splicing site/splicing site
Han	Congenital	Severe-profound	Bilaterally	EVA	Non-syndromic-hearing-loss	Negative-family-history	Medication-history-unknown	Cochlear-implantation	SLC26A4	NM_000441.1: c.[919-2A>G];[919-2A>G]	NP_000432.1:splicing site/splicing site
Han	Congenital	Severe-profound	Bilaterally	EVA	Non-syndromic-hearing-loss	Negative-family-history	Medication-history-unknown	No-surgical-intervention	SLC26A4	NM_000441.1: c.[919-2A>G];[919-2A>G]	NP_000432.1:splicing site/splicing site
Han	Congenital	Severe-profound	Bilaterally	EVA	Non-syndromic-hearing-loss	Negative-family-history	Medication-history-unknown	No-surgical-intervention	SLC26A4	NM_000441.1: c.[919-2A>G];[919-2A>G]	NP_000432.1:splicing site/splicing site
Han	Childhood	Severe-profound	Bilaterally	EVA	Non-syndromic-hearing-loss	Negative-family-history	Medication-history-unknown	No-surgical-intervention	SLC26A4	NM_000441.1: c.[919-2A>G];[919-2A>G]	NP_000432.1:splicing site/splicing site
Han	Congenital	Severe-profound	Bilaterally	EVA	Non-syndromic-hearing-loss	Negative-family-history	Medication-history-unknown	No-surgical-intervention	SLC26A4	NM_000441.1: c.[919-2A>G];[919-2A>G]	NP_000432.1:splicing site/splicing site
Han	Congenital	Severe-profound	Bilaterally	EVA	Non-syndromic-hearing-loss	Negative-family-history	Medication-history-unknown	No-surgical-intervention	SLC26A4	NM_000441.1: c.[919-2A>G];[919-2A>G]	NP_000432.1:splicing site/splicing site
Han	Childhood	Severe-profound	Bilaterally	EVA	Non-syndromic-hearing-loss	Negative-family-history	Medication-history-unknown	No-surgical-intervention	SLC26A4	NM_000441.1: c.[919-2A>G];[919-2A>G]	NP_000432.1:splicing site/splicing site
Han	Congenital	Severe-profound	Bilaterally	EVA	Non-syndromic-hearing-loss	Negative-family-history	Medication-history-unknown	No-surgical-intervention	SLC26A4	NM_000441.1:c.[2168A>G];[2168A>G]	NP_000432.1:p.[His723Arg];[His723Arg]
Han	Congenital	Severe-profound	Bilaterally	EVA	Non-syndromic-hearing-loss	Negative-family-history	Medication-history-unknown	Cochlear-implantation	SLC26A4	NM_000441.1:c.[1229C>T];[1229C>T]	NP_000432.1:p.[Thr410Met];[Thr410Met]
Han	Childhood	Severe-profound	Bilaterally	EVA	Non-syndromic-hearing-loss	Negative-family-history	Medication-history-unknown	Cochlear-implantation	SLC26A4	NM_000441.1:c.[1229C>T];[1229C>T]	NP_000432.1:p.[Thr410Met];[Thr410Met]
Han	Congenital	Severe-profound	Bilaterally	EVA	Non-syndromic-hearing-loss	Negative-family-history	Medication-history-unknown	Cochlear-implantation	SLC26A4	NM_000441.1:c.[1174A>T];[1174A>T]	NP_000432.1:p.[Asn392Tyr];[Asn392Tyr]
Han	Childhood	Severe-profound	Bilaterally	EVA	Non-syndromic-hearing-loss	Negative-family-history	Medication-history-unknown	No-surgical-intervention	SLC26A4	NM_000441.1:c.[1174A>T];[1229C>T]	NP_000432.1:p.[Asn392Tyr];[Thr410Met]
Han	Congenital	Severe-profound	Bilaterally	EVA	Non-syndromic-hearing-loss	Negative-family-history	Medication-history-unknown	Cochlear-implantation	SLC26A4	NM_000441.1:c.[1174A>T];[1262A>C]	NP_000432.1:p.[Asn392Tyr];[Gln421Pro]
Han	Ambiguous	Without-audiogram	Bilaterally	EVA	Non-syndromic-hearing-loss	Family-history-ambiguous	Medication-history-unknown	No-surgical-intervention	SLC26A4	NM_000441.1:c.[1174A>T];[2168A>G]	NP_000432.1:p.[Asn392Tyr];[His723Arg]
Han	Congenital	Severe-profound	Bilaterally	EVA	Non-syndromic-hearing-loss	Negative-family-history	Medication-history-unknown	No-surgical-intervention	SLC26A4	NM_000441.1:c.[1174A>T];[2027T>A]	NP_000432.1:p.[Asn392Tyr];[Leu676Gln]
Han	Congenital	Severe-profound	Bilaterally	EVA	Non-syndromic-hearing-loss	Negative-family-history	Medication-history-unknown	No-surgical-intervention	SLC26A4	NM_000441.1:c.[1225C>T];[1226G>A]	NP_000432.1:p.[Arg409Cys];[Arg409His]
Han	Childhood	Severe-profound	Bilaterally	EVA	Non-syndromic-hearing-loss	Negative-family-history	Medication-history-unknown	No-surgical-intervention	SLC26A4	NM_000441.1:c.[1226G>A];[2168A>G]	NP_000432.1:p.[Arg409His];[His723Arg]
Han	Childhood	Severe-profound	Bilaterally	EVA	Non-syndromic-hearing-loss	Negative-family-history	Medication-history-unknown	No-surgical-intervention	SLC26A4	NM_000441.1:c.[1226G>A];[2168A>G]	NP_000432.1:p.[Arg409His];[His723Arg]
Han	Childhood	Severe-profound	Bilaterally	EVA	Non-syndromic-hearing-loss	Negative-family-history	Medication-history-unknown	No-surgical-intervention	SLC26A4	NM_000441.1:c.[1219C>T];[2162C>T]	NP_000432.1:p.[Thr721Met];[Thr721Met]
Han	Congenital	Severe-profound	Bilaterally	EVA	Non-syndromic-hearing-loss	Negative-family-history	Medication-history-unknown	No-surgical-intervention	SLC26A4	NM_000441.1:c.[919-2A>G];[915dupG]	NP_000432.1:splicing site;p.[Val306Glyfs*24]
Han	Congenital	Severe-profound	Bilaterally	EVA	Non-syndromic-hearing-loss	Negative-family-history	Medication-history-unknown	Cochlear-implantation	SLC26A4	NM_000441.1:c.[919-2A>G];[907G>C]	NP_000432.1:splicing site;p.[Glu303Gln]
Han	Congenital	Severe-profound	Bilaterally	EVA	Non-syndromic-hearing-loss	Negative-family-history	Medication-history-unknown	No-surgical-intervention	SLC26A4	NM_000441.1:c.[919-2A>G];[2168A>G]	NP_000432.1:splicing site;p.[His723Arg]
Han	Childhood	Severe-profound	Bilaterally	EVA	Non-syndromic-hearing-loss	Negative-family-history	Medication-history-unknown	No-surgical-intervention	SLC26A4	NM_000441.1:c.[919-2A>G];[2168A>G]	NP_000432.1:splicing site;p.[His723Arg]
Han	Congenital	Severe-profound	Bilaterally	EVA	Non-syndromic-hearing-loss	Negative-family-history	Medication-history-unknown	No-surgical-intervention	SLC26A4	NM_000441.1:c.[919-2A>G];[2168A>G]	NP_000432.1:splicing site;p.[His723Arg]
Han	Childhood	Severe-profound	Bilaterally	EVA	Non-syndromic-hearing-loss	Negative-family-history	Medication-history-unknown	No-surgical-intervention	SLC26A4	NM_000441.1:c.[919-2A>G];[2168A>G]	NP_000432.1:splicing site;p.[His723Arg]
Han	Congenital	Severe-profound	Bilaterally	EVA	Non-syndromic-hearing-loss	Negative-family-history	Medication-history-unknown	No-surgical-intervention	SLC26A4	NM_000441.1:c.[919-2A>G];[2168A>G]	NP_000432.1:splicing site;p.[His723Arg]
Han	Congenital	Severe-profound	Bilaterally	EVA	Non-syndromic-hearing-loss	Negative-family-history	Medication-history-unknown	No-surgical-intervention	SLC26A4	NM_000441.1:c.[919-2A>G];[2168A>G]	NP_000432.1:splicing site;p.[His723Arg]
Han	Childhood	Severe-profound	Bilaterally	EVA	Non-syndromic-hearing-loss	Negative-family-history	Medication-history-unknown	Cochlear-implantation	SLC26A4	NM_000441.1:c.[919-2A>G];[2168A>G]	NP_000432.1:splicing site;p.[His723Arg]
Han	Congenital	Severe-profound	Bilaterally	EVA	Non-syndromic-hearing-loss	Negative-family-history	Medication-history-unknown	No-surgical-intervention	SLC26A4	NM_000441.1:c.[919-2A>G];[2168A>G]	NP_000432.1:splicing site;p.[His723Arg]
Han	Congenital	Severe-profound	Bilaterally	EVA	Non-syndromic-hearing-loss	Negative-family-history	Medication-history-unknown	No-surgical-intervention	SLC26A4	NM_000441.1:c.[919-2A>G];[2168A>G]	NP_000432.1:splicing site;p.[His723Arg]
Han	Congenital	Severe-profound	Bilaterally	EVA	Non-syndromic-hearing-loss	Negative-family-history	Medication-history-unknown	Cochlear-implantation	SLC26A4	NM_000441.1:c.[919-2A>G];[2168A>G]	NP_000432.1:splicing site;p.[His723Arg]
Han	Congenital	Severe-profound	Bilaterally	EVA	Non-syndromic-hearing-loss	Negative-family-history	Medication-history-unknown	No-surgical-intervention	SLC26A4	NM_000441.1:c.[919-2A>G];[2168A>G]	NP_000432.1:splicing site;p.[His723Arg]
Han	Congenital	Severe-profound	Bilaterally	EVA	Non-syndromic-hearing-loss	Negative-family-history	Medication-history-unknown	No-surgical-intervention	SLC26A4	NM_000441.1:c.[919-2A>G];[2168A>G]	NP_000432.1:splicing site;p.[His723Arg]
Han	Congenital	Severe-profound	Bilaterally	EVA	Non-syndromic-hearing-loss	Negative-family-history	Medication-history-unknown	Cochlear-implantation	SLC26A4	NM_000441.1:c.[919-2A>G];[1174A>T]	NP_000432.1:splicing site;p.[Asn392Tyr]
Han	Childhood	Severe-profound	Bilaterally	EVA	Non-syndromic-hearing-loss	Negative-family-history	Medication-history-unknown	No-surgical-intervention	SLC26A4	NM_000441.1:c.[919-2A>G];[1174A>T]	NP_000432.1:splicing site;p.[Asn392Tyr]
Han	Congenital	Severe-profound	Bilaterally	EVA	Non-syndromic-hearing-loss	Negative-family-history	Medication-history-unknown	No-surgical-intervention	SLC26A4	NM_000441.1:c.[919-2A>G];[1225C>T]	NP_000432.1:splicing site;p.[Arg409Cys]
Mongolia	Childhood	Severe-profound	Bilaterally	EVA	Non-syndromic-hearing-loss	Negative-family-history	Medication-history-unknown	No-surgical-intervention	SLC26A4	NM_000441.1:c.[919-2A>G];[1226G>A]	NP_000432.1:splicing site;p.[Arg409His]
Han	Congenital	Severe-profound	Bilaterally	EVA	Non-syndromic-hearing-loss	Negative-family-history	Medication-history-unknown	No-surgical-intervention	SLC26A4	NM_000441.1:c.[919-2A>G];[1226G>A]	NP_000432.1:splicing site;p.[Arg409His]
Han	Childhood	Severe-profound	Bilaterally	EVA	Non-syndromic-hearing-loss	Negative-family-history	Medication-history-unknown	No-surgical-intervention	SLC26A4	NM_000441.1:c.[919-2A>G];[1226G>A]	NP_000432.1:splicing site;p.[Arg409His]
Han	Congenital	Severe-profound	Bilaterally	EVA	Non-syndromic-hearing-loss	Negative-family-history	Medication-history-unknown	No-surgical-intervention	SLC26A4	NM_000441.1:c.[919-2A>G];[1229C>T]	NP_000432.1:splicing site;p.[Thr410Met]
Han	Congenital	Severe-profound	Bilaterally	EVA	Non-syndromic-hearing-loss	Negative-family-history	Medication-history-unknown	No-surgical-intervention	SLC26A4	NM_000441.1:c.[919-2A>G];[1219C>T]	NP_000432.1:splicing site;p.[Leu407Phe]
Han	Congenital	Severe-profound	Bilaterally	EVA	Non-syndromic-hearing-loss	Negative-family-history	Medication-history-unknown	No-surgical-intervention	SLC26A4	NM_000441.1:c.[919-2A>G];[918+2T>C]	NP_000432.1:splicing site/splicing site
Han	Congenital	Severe-profound	Bilaterally	EVA	Non-syndromic-hearing-loss	Negative-family-history	Medication-history-unknown	No-surgical-intervention	SLC26A4	NM_000441.1:c.[919-2A>G];[1975G>C]	NP_000432.1:splicing site;p.[Val659Leu]
Han	Congenital	Severe-profound	Bilaterally	EVA	Non-syndromic-hearing-loss	Positive-family-history	Medication-history-unknown	No-surgical-intervention	SLC26A4	NM_000441.1:c.[919-2A>G];[1975G>C]	NP_000432.1:splicing site;p.[Val659Leu]
Han	Congenital	Severe-profound	Bilaterally	EVA	Non-syndromic-hearing-loss	Negative-family-history	Medication-history-unknown	No-surgical-intervention	SLC26A4	NM_000441.1:c.[919-2A>G];[1975G>C]	NP_000432.1:splicing site;p.[Val659Leu]
Han	Congenital	Severe-profound	Bilaterally	EVA	Non-syndromic-hearing-loss	Negative-family-history	Medication-history-unknown	No-surgical-intervention	SLC26A4	NM_000441.1:c.[919-2A>G];[2086C>T]	NP_000432.1:splicing site;p.[Gln696*]
Han	Congenital	Severe-profound	Bilaterally	EVA	Non-syndromic-hearing-loss	Positive-family-history	Medication-history-unknown	No-surgical-intervention	SLC26A4	NM_000441.1:c.[919-2A>G];[1340delA]	NP_000432.1:splicing site;p.[Lys447Serfs*8]
Han	Congenital	Severe-profound	Bilaterally	EVA	Non-syndromic-hearing-loss	Negative-family-history	Medication-history-unknown	No-surgical-intervention	SLC26A4	NM_000441.1:c.[919-2A>G];[1340delA]	NP_000432.1:splicing site;p.[Lys447Serfs*8]
Han	Childhood	Severe-profound	Bilaterally	EVA	Non-syndromic-hearing-loss	Negative-family-history	Medication-history-unknown	No-surgical-intervention	SLC26A4	NM_000441.1:c.[919-2A>G];[1544+9C>T]	NP_000432.1:splicing site/splicing site
Han	Congenital	Severe-profound	Bilaterally	EVA	Non-syndromic-hearing-loss	Negative-family-history	Medication-history-unknown	No-surgical-intervention	SLC26A4	NM_000441.1:c.[919-2A>G];[109G>T]	NP_000432.1:splicing site;p.[Glu37*]
Han	Congenital	Severe-profound	Bilaterally	EVA	Non-syndromic-hearing-loss	Negative-family-history	Medication-history-unknown	Cochlear-implantation	SLC26A4	NM_000441.1:c.[919-2A>G];[404A>G]	NP_000432.1:splicing site;p.[His135Arg]
Han	Congenital	Severe-profound	Bilaterally	EVA	Non-syndromic-hearing-loss	Negative-family-history	Medication-history-unknown	Cochlear-implantation	SLC26A4	NM_000441.1:c.[919-2A>G];[1614+1G>A]	NP_000432.1:splicing site/splicing site
Han	Childhood	Severe-profound	Bilaterally	EVA	Non-syndromic-hearing-loss	Negative-family-history	Medication-history-unknown	No-surgical-intervention	SLC26A4	NM_000441.1:c.[919-2A>G];[281C>T]	NP_000432.1:splicing site;p.[Thr94Ile]
Han	Childhood	Severe-profound	Bilaterally	EVA	Non-syndromic-hearing-loss	Negative-family-history	Medication-history-unknown	No-surgical-intervention	SLC26A4	NM_000441.1:c.[919-2A>G];[304G>A]	NP_000432.1:splicing site;p.[Gly102Arg]
Han	Childhood	Severe-profound	Bilaterally	EVA	Non-syndromic-hearing-loss	Negative-family-history	Medication-history-unknown	No-surgical-intervention	SLC26A4	NM_000441.1:c.[919-2A>G];[235C>T]	NP_000432.1:splicing site;p.[Arg79*]
Han	Congenital	Severe-profound	Bilaterally	EVA	Non-syndromic-hearing-loss	Negative-family-history	Medication-history-unknown	Cochlear-implantation	SLC26A4	NM_000441.1:c.[919-2A>G];[589G>A]	NP_000432.1:splicing site;p.[Gly197*]
Han	Childhood	Severe-profound	Bilaterally	EVA	Non-syndromic-hearing-loss	Negative-family-history	Medication-history-unknown	Cochlear-implantation	SLC26A4	NM_000441.1:c.[919-2A>G];[754T>C]	NP_000432.1:splicing site;p.[Ser252Pro]
Han	Congenital	Severe-profound	Bilaterally	EVA	Non-syndromic-hearing-loss	Negative-family-history	Medication-history-unknown	No-surgical-intervention	SLC26A4	NM_000441.1:c.[919-2A>G];[563T>C]	NP_000432.1:splicing site;p.[Ile188Thr]
Han	Congenital	Severe-profound	Bilaterally	EVA	Non-syndromic-hearing-loss	Negative-family-history	Medication-history-unknown	No-surgical-intervention	SLC26A4	NM_000441.1:c.[1707+5G>A];[1318A>T]	NP_000432.1:splicing site;p.[Lys440*]
Han	Congenital	Severe-profound	Bilaterally	EVA	Non-syndromic-hearing-loss	Negative-family-history	Medication-history-unknown	No-surgical-intervention	SLC26A4	NM_000441.1:c.[1673A>T];[1686insA]	NP_000432.1:p.[Asn558Ile];[Cys565Metfs*9]
Han	Congenital	Severe-profound	Bilaterally	EVA	Non-syndromic-hearing-loss	Negative-family-history	Medication-history-unknown	No-surgical-intervention	SLC26A4	NM_000441.1:c.[281C>T];[2168A>G]	NP_000432.1:p.[Thr94Ile];[His723Arg]
Han	Childhood	Severe-profound	Bilaterally	EVA	Non-syndromic-hearing-loss	Negative-family-history	Medication-history-unknown	No-surgical-intervention	SLC26A4	NM_000441.1:c.[589G>A];[1229C>T]	NP_000432.1:p[.Gly197Arg];[Gly197Arg]
Han	Congenital	Severe-profound	Bilaterally	EVA	Non-syndromic-hearing-loss	Negative-family-history	Medication-history-unknown	No-surgical-intervention	SLC26A4	NM_000441.1:c.[563T>C];[1746delG]	NP_000432.1:p.[Ile188Thr];[Ala584Argfs*2]
Han	Childhood	Severe-profound	Bilaterally	EVA	Non-syndromic-hearing-loss	Negative-family-history	Medication-history-unknown	No-surgical-intervention	SLC26A4	NM_000441.1:c.[754T>C];[1720G>A]	NP_000432.1:p.[Ser252Pro];[Ala574Thr]
Han	Congenital	Severe-profound	Bilaterally	EVA	Non-syndromic-hearing-loss	Negative-family-history	Medication-history-unknown	No-surgical-intervention	SLC26A4	NM_000441.1:[919-2A>G];[1079C>T]	NP_000432.1:splicing site;p.[Ala360Val]
Han	Congenital	Severe-profound	Bilaterally	EVA	Non-syndromic-hearing-loss	Negative-family-history	Medication-history-unknown	No-surgical-intervention	SLC26A4	NM_000441.1:c.[334C>T];[1343C>G]	NP_000432.1:p.[Pro112Ser];[Ser448Trp]
Han	Congenital	Severe-profound	Bilaterally	EVA	Non-syndromic-hearing-loss	Negative-family-history	Medication-history-unknown	Cochlear-implantation	SLC26A4	NM_000441.1:c.[1174A>T];[1520delT]	NP_000432.1:p.[Asn392Tyr];[Leu507*]
Han	Congenital	Severe-profound	Bilaterally	EVA	Non-syndromic-hearing-loss	Negative-family-history	Medication-history-unknown	No-surgical-intervention	SLC26A4	NM_000441.1:c.[812A>G];[1466C>T]	NP_000432.1:p.[Asp271Gly];[Ser489Phe]
Han	Childhood	Severe-profound	Bilaterally	EVA	Non-syndromic-hearing-loss	Negative-family-history	Medication-history-unknown	No-surgical-intervention	SLC26A4	NM_000441.1:c.[1975G>C];[2168A>G]	NP_000432.1:p.[ Val659Leu] ;[His723Arg]
Han	Congenital	Severe-profound	Bilaterally	EVA	Syndromic-hearing-loss	Negative-family-history	Medication-history-unknown	No-surgical-intervention	SLC26A4	NM_000441.1:c.[1975G>C];[2168A>G]	NP_000432.1:p.[ Val659Leu] ;[His723Arg]
Han	Congenital	Severe-profound	Bilaterally	Morphological-normal	Non-syndromic-hearing-loss	Negative-family-history	Medication-history-unknown	No-surgical-intervention	TECTA	NM_005422.2 :c.[2332G>A];[5488G>A]	NP_005413.2 :p.[Val778Ile];[Val1830Met]
Han	Childhood	Severe-profound	Bilaterally	Morphological-normal	Non-syndromic-hearing-loss	Negative-family-history	Medication-history-unknown	No-surgical-intervention	TMC1	NM_138691.2:c.[624C>A];[1189G>A]	NP_619636.2:p.[Ser208Arg];[Asp397Asn]
Han	Congenital	Severe-profound	Bilaterally	Morphological-normal	Non-syndromic-hearing-loss	Negative-family-history	Medication-history-unknown	No-surgical-intervention	TMC1	NM_138691.2:c.[589G>A];[236+1G>A]	NP_619636.2:p.[Gly197Arg]/splicing site
Han	Childhood	Severe-profound	Bilaterally	Morphological-normal	Non-syndromic-hearing-loss	Negative-family-history	Medication-history-unknown	No-surgical-intervention	TMC1	NM_138691.2:c.[1298A>C];[100C>T]	NP_619636.2:p.[Tyr433Ser];[Arg34*]
Han	Childhood	Severe-profound	Bilaterally	Morphological-normal	Non-syndromic-hearing-loss	Negative-family-history	Medication-history-unknown	No-surgical-intervention	TMPRSS3	NM_024022.2:c.[1558C>T];[1300+1G>A]	NP_076927.1:p.[Arg520Cys;/splicing site
Han	Congenital	Severe-profound	Bilaterally	Morphological-normal	Non-syndromic-hearing-loss	Negative-family-history	Medication-history-unknown	No-surgical-intervention	TPRN	NM_001128228.2:c.[1050C>G];[862G>A]	NP_001121700.2:p.[Ile350Met];[Val288Met]
Han	Congenital	Severe-profound	Bilaterally	Morphological-normal	Non-syndromic-hearing-loss	Negative-family-history	Medication-history-unknown	No-surgical-intervention	TRIOBP	NM_001039141.2:c.[5045A>G];[6067G>T]	NP_001034230.1:p.[Tyr1682Cys];[Val2023Leu]
Han	Childhood	Severe-profound	Bilaterally	Morphological-normal	Non-syndromic-hearing-loss	Negative-family-history	Medication-history-unknown	No-surgical-intervention	TRIOBP	NM_001039141.2:c.[1075G>A];[5248C>T]	NP_001034230.1:p[.Ala359Thr];[Arg1750Trp]
Han	Congenital	Severe-profound	Bilaterally	Morphological-normal	Non-syndromic-hearing-loss	Negative-family-history	Medication-history-unknown	No-surgical-intervention	USH2A	NM_206933.2:c.[14017T>C];[2802T>G]	NP_996816.2:p.[Tyr4673His];[Cys934Trp]
Han	Childhood	Severe-profound	Bilaterally	Morphological-normal	Non-syndromic-hearing-loss	Negative-family-history	Medication-history-unknown	No-surgical-intervention	USH2A	NM_206933.2:c.[12388delC];[436delG]	NP_996816.2:p.[Leu4130*];[Ala146Hisfs*5]
Han	Congenital	Severe-profound	Bilaterally	Morphological-normal	Non-syndromic-hearing-loss	Negative-family-history	Medication-history-unknown	No-surgical-intervention	USH2A	NM_206933.2:c.[6998T>C];[2855C>T]	NP_996816.2:p.[Val2333Ala];[Ser952Leu]
